# Supplementary material for: Water in Crystalline Fibers of Dihydrate β-Chitin Results in Unexpected Absence of Intramolecular Hydrogen Bonding
Source: PLoS One. 2012 Jun 19;7(6):e39376. doi: 10.1371/journal.pone.0039376 (PMC3378566; doi:10.1371/journal.pone.0039376)
Supplement: Dataset S1 — The Crystallographic Information File (cif) of dihydrate β-chitin of X-ray and neutron. (CIF) [file pone.0039376.s004.cif]

#============================================================================== 

data_New_Global_Publ_Block

_publ_section_related_literature ?

# Added by publCIF - use a unique identifier for each data block

#==============================================================================


# SUBMISSION DETAILS
loop_
_publ_contact_author_name            
_publ_contact_author_address             # Address of author for correspondence
_publ_contact_author_email       
_publ_contact_author_fax             
_publ_contact_author_phone 
'Nishiyama Yoshiharu'
;
CERMAV-CNRS BP53-38041 Grenoble cedex 9, France
;
'yoshi@cermav.cnrs.fr'
'+33 4 76 54 72 03 '
'+33 4 76 03 76 05'
'WADA Masahisa'
;
Department of Biomaterials, Graduate School of
Agricultural and Life Sciences, The University of Tokyo,
Tokyo 113-8657, Japan
;
'awadam@mail.ecc.u-tokyo.ac.jp'
'+81 3 5841 2677'
'+81 3 5841 5241'
_publ_requested_journal              'Biomacromolecules'
_publ_requested_category             FA   

#==============================================================================

# The loop structure below should contain the names and addresses of all 
# authors, in the required order of publication. Repeat as necessary.

# NB if using publCIF, the Author database tool might prove useful
# (see the Tools menu in publCIF)

loop_
_publ_author_name
_publ_author_address
_publ_author_footnote
_publ_author_email
'Sawada, Daisuke'
;
Department of Biomaterials, Graduate School of
Agricultural and Life Sciences, The University of Tokyo,
Tokyo 113-8657, Japan
;
.
;
utkspecial@hotmail.com
;
'Kimura, Satoshi'
;
Department of Biomaterials, Graduate School of
Agricultural and Life Sciences, The University of Tokyo,
Tokyo 113-8657, Japan
;
.
;
akimuras@mail.ecc.u-tokyo.ac.jp
;
'Wada, Masahisa'
;
Department of Biomaterials, Graduate School of
Agricultural and Life Sciences, The University of Tokyo,
Tokyo 113-8657, Japan
;
.
;
awadam@mail.ecc.u-tokyo.ac.jp
;
'Nishiyama, Yoshiharu'
;
CERMAV-CNRS BP53-38041 Grenoble cedex 9, France
;
.
;
yoshi@cermav.cnrs.fr
;
'Langan, Paul'
;
Bioscience Division, Los Alamos National Laboratory,
Los Alamos, New Mexico 87545, USA
;
.
;
langan_paul@lanl.gov
;
'Forsyth, Trevor'
;
Partnership for Structural Biology, Institute Laue
Langevin, 6 Rue Jules Horowitz, 38042 Grenoble, France
EPSAM/ISTM, Keele University, Keele, Staffordshire
ST5 5BG, UK
;
.
;
tforsyth@ill.eu
;


#==============================================================================


 
data_x-ray 

# start Validation Reply Form
_vrf_REFNR00_x-ray
;
 PROBLEM: Reflection count < 85% complete (theta max?)
 RESPONSE: This is due to the limited radius of Evald sphere of X-ray and
 overlap
 of diffraction peak in the cylindrically averated reciprocal space of fiber
 diffracition
;
_vrf_REFNR01_x-ray
;
#PROBLEM: Ratio of reflections to parameters is < 4 for a
#RESPONSE: The number of reflections were limited due to serve overlaps at
 higher
 resolution, but the anisotropic temperature factors were restrained so the
 effective number of freedom is much less.
;
_vrf_THETM01_x-ray
;
PROBLEM: The value of sine(theta_max)/wavelength is less than 0.550
RESPONSE: Due to the fiber symmetry, the higher resolution intensities
 are difficult to obtain.
;
_vrf_PLAT022_x-ray
;
PROBLEM: Ratio Unique / Expected Reflections (too) Low ..      0.479      
RESPONSE: Overlap due to teh cylindrical averaging in reciprocal space
 characteristic of fiber diffraction.
;
_vrf_PLAT023_x-ray
;
PROBLEM: Resolution (too) Low [sin(theta)/Lambda < 0.6]..      24.60 Deg. 
RESPONSE: The higher angle diffractions are too overlapped to be exploited.
;
_vrf_PLAT029_x-ray
;
PROBLEM: _diffrn_measured_fraction_theta_full Low .......      0.478      
RESPONSE: Same as above.
;
_vrf_PLAT306_x-ray
;
PROBLEM: Isolated Oxygen Atom (H-atoms Missing ?) .......      OW1_1     
RESPONSE: The H-atoms of water Oxygen were not able to determine with X-ray
 diffraction due to higher freeness.
;
# end Validation Reply Form

#Added by publCIF(06:12:57 2011)


_audit_update_record
;
2011-09-28 # Formatted by publCIF
;
 
_audit_creation_method            SHELXL-97 
_chemical_name_systematic 
? 
_chemical_name_common             'chitin' 
_chemical_melting_point           ? 
_chemical_formula_moiety          ? 
_chemical_formula_sum 
 'C8 H13 N O7' 
_chemical_formula_weight          235.19 
 
loop_ 
 _atom_type_symbol 
 _atom_type_description 
 _atom_type_scat_dispersion_real 
 _atom_type_scat_dispersion_imag 
 _atom_type_scat_source 
 'C'  'C'   0.0181   0.0091 
 'International Tables Vol C Tables 4.2.6.8 and 6.1.1.4' 
 'H'  'H'   0.0000   0.0000 
 'International Tables Vol C Tables 4.2.6.8 and 6.1.1.4' 
 'N'  'N'   0.0311   0.0180 
 'International Tables Vol C Tables 4.2.6.8 and 6.1.1.4' 
 'O'  'O'   0.0492   0.0322 
 'International Tables Vol C Tables 4.2.6.8 and 6.1.1.4' 
 
_symmetry_cell_setting            monoclinic 
_symmetry_space_group_name_H-M    'P 1 1 21' 
_symmetry_space_group_name_hall   'P 2c'
loop_ 
 _symmetry_equiv_pos_as_xyz 
 'x, y, z' 
 '-x, -y, z-1/2' 
 
_cell_length_a                    4.814(5) 
_cell_length_b                    11.167(9) 
_cell_length_c                    10.423(10) 
_cell_angle_alpha                 90.00
_cell_angle_beta                  90.00 
_cell_angle_gamma                 96.45(5) 
_cell_volume                      556.8(9) 
_cell_formula_units_Z             2 
_cell_measurement_temperature     293(2) 
_cell_measurement_reflns_used     37 
_cell_measurement_theta_min       2 
_cell_measurement_theta_max       16 
 
_exptl_crystal_description        'uniaxially oriented fiber' 
_exptl_crystal_colour             'white' 
_exptl_crystal_size_max           0.01
_exptl_crystal_size_mid           0.0001
_exptl_crystal_size_min           0.00003
_exptl_crystal_density_meas       ? 
_exptl_crystal_density_diffrn     1.403 
_exptl_crystal_density_method     'not measured' 
_exptl_crystal_F_000              248 
_exptl_absorpt_coefficient_mu     1.088 
_exptl_absorpt_correction_type    none 
_exptl_absorpt_correction_T_min   ? 
_exptl_absorpt_correction_T_max   ? 
_exptl_absorpt_process_details    ? 
 
_exptl_special_details 
? 
 
_diffrn_ambient_temperature       293(2) 
_diffrn_radiation_wavelength      1.00000 
_diffrn_radiation_type            'synchrotron' 
_diffrn_radiation_source          'synchrotron' 
_diffrn_radiation_monochromator   graphite 
_diffrn_measurement_device_type   'image plate' 
_diffrn_measurement_method        'two dimensional peak fitting'
_diffrn_detector_area_resol_mean  ? 
_diffrn_standards_number          ? 
_diffrn_standards_interval_count  ? 
_diffrn_standards_interval_time   ? 
_diffrn_standards_decay_%         ? 
_diffrn_reflns_number             173 
_diffrn_reflns_av_R_equivalents   0.0000 
_diffrn_reflns_av_sigmaI/netI     0.2105 
_diffrn_reflns_limit_h_min        0 
_diffrn_reflns_limit_h_max        4 
_diffrn_reflns_limit_k_min        -9 
_diffrn_reflns_limit_k_max        9 
_diffrn_reflns_limit_l_min        0 
_diffrn_reflns_limit_l_max        8 
_diffrn_reflns_theta_min          2.58 
_diffrn_reflns_theta_max          24.60 
_reflns_number_total              173 
_reflns_number_gt                 95 
_reflns_threshold_expression      >2sigma(I) 
 
_computing_data_collection        ? 
_computing_cell_refinement        ? 
_computing_data_reduction         ? 
_computing_structure_solution     'SHELXS-97 (Sheldrick, 1990)' 
_computing_structure_refinement   'SHELXL-97 (Sheldrick, 1997)' 
_computing_molecular_graphics     ? 
_computing_publication_material   ? 
 
_refine_special_details 
; 
 Refinement of F^2^ against ALL reflections.  The weighted R-factor wR and 
 goodness of fit S are based on F^2^, conventional R-factors R are based 
 on F, with F set to zero for negative F^2^. The threshold expression of 
 F^2^ > 2sigma(F^2^) is used only for calculating R-factors(gt) etc. and is 
 not relevant to the choice of reflections for refinement.  R-factors based 
 on F^2^ are statistically about twice as large as those based on F, and R- 
 factors based on ALL data will be even larger. 
; 
 
_refine_ls_structure_factor_coef  Fsqd  
_refine_ls_matrix_type            full 
_refine_ls_weighting_scheme       calc  
_refine_ls_weighting_details 
 'calc w=1/[\s^2^(Fo^2^)+(0.2000P)^2^+0.0000P] where P=(Fo^2^+2Fc^2^)/3' 
_atom_sites_solution_primary      direct 
_atom_sites_solution_secondary    difmap 
_atom_sites_solution_hydrogens    geom 
_refine_ls_hydrogen_treatment     constr 
_refine_ls_extinction_method      none 
_refine_ls_extinction_coef        ? 
_refine_ls_abs_structure_details 
 'Flack H D (1983), Acta Cryst. A39, 876-881' 
_refine_ls_abs_structure_Flack    -1(3) 
_refine_ls_number_reflns          173 
_refine_ls_number_parameters      146 
_refine_ls_number_restraints      325 
_refine_ls_R_factor_all           0.1087 
_refine_ls_R_factor_gt            0.0781 
_refine_ls_wR_factor_ref          0.2164 
_refine_ls_wR_factor_gt           0.1950 
_refine_ls_goodness_of_fit_ref    1.633 
_refine_ls_restrained_S_all       0.492 
_refine_ls_shift/su_max           0.000 
_refine_ls_shift/su_mean          0.000 
 
loop_ 
 _atom_site_label 
 _atom_site_type_symbol 
 _atom_site_fract_x 
 _atom_site_fract_y 
 _atom_site_fract_z 
 _atom_site_U_iso_or_equiv 
 _atom_site_adp_type 
 _atom_site_occupancy 
 _atom_site_symmetry_multiplicity 
 _atom_site_calc_flag 
 _atom_site_refinement_flags 
 _atom_site_disorder_assembly 
 _atom_site_disorder_group 
C1_1 C 0.009(5) 0.0372(16) -0.3902(12) 0.066(3) Uani 1 1 d DU . . 
H1_1 H 0.2126 0.0485 -0.4016 0.079 Uiso 1 1 calc R . . 
C2_1 C -0.076(6) 0.1302(14) -0.2984(12) 0.067(3) Uani 1 1 d DU . . 
H2_1 H -0.2803 0.1233 -0.2970 0.081 Uiso 1 1 calc R . . 
C3_1 C 0.023(7) 0.1054(16) -0.1639(13) 0.066(4) Uani 1 1 d DU . . 
H3_1 H 0.2273 0.1216 -0.1652 0.079 Uiso 1 1 calc R . . 
C4_1 C -0.043(7) -0.0239(16) -0.1199(12) 0.068(4) Uani 1 1 d DU . . 
H4_1 H -0.2436 -0.0420 -0.1020 0.082 Uiso 1 1 calc R . . 
C5_1 C 0.048(6) -0.1090(15) -0.2225(14) 0.066(4) Uani 1 1 d DU . . 
H5_1 H 0.2525 -0.0962 -0.2306 0.079 Uiso 1 1 calc R . . 
C6_1 C -0.039(6) -0.2404(17) -0.193(3) 0.070(4) Uani 1 1 d DU . . 
H6A_1 H 0.0462 -0.2897 -0.2548 0.084 Uiso 1 1 calc R . . 
H6B_1 H 0.0306 -0.2587 -0.1085 0.084 Uiso 1 1 calc R . . 
C7_1 C -0.139(5) 0.3411(17) -0.346(2) 0.071(5) Uani 1 1 d DU . . 
C8_1 C -0.008(6) 0.4645(19) -0.384(3) 0.072(8) Uani 1 1 d DU . . 
H8A_1 H 0.1658 0.4578 -0.4276 0.109 Uiso 1 1 calc R . . 
H8B_1 H 0.0267 0.5135 -0.3089 0.109 Uiso 1 1 calc R . . 
H8C_1 H -0.1317 0.5011 -0.4405 0.109 Uiso 1 1 calc R . . 
O1_1 O -0.120(4) 0.0483(14) -0.5083(11) 0.065(4) Uani 1 1 d DU . . 
O3_1 O -0.073(6) 0.1918(15) -0.0799(17) 0.072(6) Uani 1 1 d DU . . 
H3A_1 H -0.2100 0.1608 -0.0401 0.108 Uiso 1 1 calc R . . 
O5_1 O -0.074(4) -0.0812(14) -0.3421(13) 0.067(3) Uani 1 1 d DU . . 
O6_1 O -0.330(5) -0.2710(18) -0.195(3) 0.082(6) Uani 1 1 d DU . . 
H6_1 H -0.3835 -0.2766 -0.2698 0.123 Uiso 1 1 calc R . . 
O7_1 O -0.398(5) 0.3207(19) -0.327(3) 0.102(7) Uani 1 1 d DU . . 
N2_1 N 0.027(5) 0.2545(15) -0.3351(16) 0.067(4) Uani 1 1 d DU . . 
H1A_1 H 0.2023 0.2719 -0.3502 0.081 Uiso 1 1 calc R . . 
OW1_1 O 0.470(7) 0.488(2) -0.129(2) 0.109(8) Uani 1 1 d U . . 
OW2_1 O 0.460(6) 0.295(2) 0.039(2) 0.107(9) Uani 1 1 d U . . 
 
loop_ 
 _atom_site_aniso_label 
 _atom_site_aniso_U_11 
 _atom_site_aniso_U_22 
 _atom_site_aniso_U_33 
 _atom_site_aniso_U_23 
 _atom_site_aniso_U_13 
 _atom_site_aniso_U_12 
C1_1 0.073(8) 0.057(5) 0.068(7) 0.014(5) -0.007(7) 0.006(7) 
C2_1 0.071(8) 0.059(5) 0.070(6) 0.011(5) -0.006(8) 0.004(6) 
C3_1 0.071(8) 0.058(5) 0.069(7) 0.012(5) -0.002(8) 0.009(7) 
C4_1 0.076(9) 0.058(5) 0.070(7) 0.011(5) -0.003(8) 0.004(7) 
C5_1 0.074(8) 0.056(5) 0.068(7) 0.014(5) -0.004(8) 0.006(7) 
C6_1 0.082(9) 0.055(5) 0.071(10) 0.014(6) -0.005(11) 0.005(9) 
C7_1 0.066(9) 0.064(7) 0.084(11) 0.011(10) -0.004(12) 0.014(7) 
C8_1 0.060(17) 0.073(8) 0.087(19) 0.042(15) -0.03(2) 0.020(11) 
O1_1 0.071(9) 0.058(7) 0.068(7) 0.013(6) -0.006(8) 0.014(8) 
O3_1 0.087(15) 0.059(7) 0.070(7) 0.013(9) 0.008(12) 0.007(11) 
O5_1 0.075(8) 0.058(5) 0.068(7) 0.015(5) -0.005(8) 0.004(7) 
O6_1 0.083(10) 0.068(12) 0.093(15) 0.031(13) 0.014(19) 0.001(10) 
O7_1 0.067(9) 0.091(13) 0.149(18) 0.033(15) 0.003(17) 0.013(9) 
N2_1 0.072(8) 0.057(5) 0.074(8) 0.014(6) -0.006(9) 0.012(6) 
OW1_1 0.112(19) 0.160(17) 0.041(12) -0.027(13) 0.027(16) -0.045(18) 
OW2_1 0.113(18) 0.139(16) 0.057(14) -0.014(13) 0.028(16) -0.035(17) 
 
_geom_special_details 
; 
 All esds (except the esd in the dihedral angle between two l.s. planes) 
 are estimated using the full covariance matrix.  The cell esds are taken 
 into account individually in the estimation of esds in distances, angles 
 and torsion angles; correlations between esds in cell parameters are only 
 used when they are defined by crystal symmetry.  An approximate (isotropic) 
 treatment of cell esds is used for estimating esds involving l.s. planes. 
; 
 
loop_ 
 _geom_bond_atom_site_label_1 
 _geom_bond_atom_site_label_2 
 _geom_bond_distance 
 _geom_bond_site_symmetry_2 
 _geom_bond_publ_flag 
C1_1 O1_1 1.391(13) . ? 
C1_1 O5_1 1.429(13) . ? 
C1_1 C2_1 1.502(13) . ? 
C1_1 H1_1 0.9800 . ? 
C2_1 N2_1 1.471(13) . ? 
C2_1 C3_1 1.515(13) . ? 
C2_1 H2_1 0.9800 . ? 
C3_1 O3_1 1.419(13) . ? 
C3_1 C4_1 1.514(13) . ? 
C3_1 H3_1 0.9800 . ? 
C4_1 O1_1 1.448(14) 2_556 ? 
C4_1 C5_1 1.529(13) . ? 
C4_1 H4_1 0.9800 . ? 
C5_1 O5_1 1.429(13) . ? 
C5_1 C6_1 1.512(13) . ? 
C5_1 H5_1 0.9800 . ? 
C6_1 O6_1 1.402(14) . ? 
C6_1 H6A_1 0.9700 . ? 
C6_1 H6B_1 0.9700 . ? 
C7_1 O7_1 1.256(13) . ? 
C7_1 N2_1 1.326(13) . ? 
C7_1 C8_1 1.504(13) . ? 
C8_1 H8A_1 0.9600 . ? 
C8_1 H8B_1 0.9600 . ? 
C8_1 H8C_1 0.9600 . ? 
O1_1 C4_1 1.448(14) 2 ? 
O3_1 H3A_1 0.8200 . ? 
O6_1 H6_1 0.8200 . ? 
N2_1 H1A_1 0.8600 . ? 
 
loop_ 
 _geom_angle_atom_site_label_1 
 _geom_angle_atom_site_label_2 
 _geom_angle_atom_site_label_3 
 _geom_angle 
 _geom_angle_site_symmetry_1 
 _geom_angle_site_symmetry_3 
 _geom_angle_publ_flag 
O1_1 C1_1 O5_1 108.1(15) . . ? 
O1_1 C1_1 C2_1 110.0(15) . . ? 
O5_1 C1_1 C2_1 110.3(14) . . ? 
O1_1 C1_1 H1_1 109.5 . . ? 
O5_1 C1_1 H1_1 109.5 . . ? 
C2_1 C1_1 H1_1 109.5 . . ? 
N2_1 C2_1 C1_1 113.5(15) . . ? 
N2_1 C2_1 C3_1 109.6(14) . . ? 
C1_1 C2_1 C3_1 110.4(13) . . ? 
N2_1 C2_1 H2_1 107.7 . . ? 
C1_1 C2_1 H2_1 107.7 . . ? 
C3_1 C2_1 H2_1 107.7 . . ? 
O3_1 C3_1 C4_1 114.3(16) . . ? 
O3_1 C3_1 C2_1 108.3(15) . . ? 
C4_1 C3_1 C2_1 114.7(15) . . ? 
O3_1 C3_1 H3_1 106.3 . . ? 
C4_1 C3_1 H3_1 106.3 . . ? 
C2_1 C3_1 H3_1 106.3 . . ? 
O1_1 C4_1 C3_1 111.2(16) 2_556 . ? 
O1_1 C4_1 C5_1 104.1(14) 2_556 . ? 
C3_1 C4_1 C5_1 109.7(14) . . ? 
O1_1 C4_1 H4_1 110.6 2_556 . ? 
C3_1 C4_1 H4_1 110.6 . . ? 
C5_1 C4_1 H4_1 110.6 . . ? 
O5_1 C5_1 C6_1 108.2(15) . . ? 
O5_1 C5_1 C4_1 108.6(14) . . ? 
C6_1 C5_1 C4_1 113.0(16) . . ? 
O5_1 C5_1 H5_1 109.0 . . ? 
C6_1 C5_1 H5_1 109.0 . . ? 
C4_1 C5_1 H5_1 109.0 . . ? 
O6_1 C6_1 C5_1 113.2(16) . . ? 
O6_1 C6_1 H6A_1 108.9 . . ? 
C5_1 C6_1 H6A_1 108.9 . . ? 
O6_1 C6_1 H6B_1 108.9 . . ? 
C5_1 C6_1 H6B_1 108.9 . . ? 
H6A_1 C6_1 H6B_1 107.7 . . ? 
O7_1 C7_1 N2_1 121.3(17) . . ? 
O7_1 C7_1 C8_1 121.0(18) . . ? 
N2_1 C7_1 C8_1 117.7(17) . . ? 
C7_1 C8_1 H8A_1 109.5 . . ? 
C7_1 C8_1 H8B_1 109.5 . . ? 
H8A_1 C8_1 H8B_1 109.5 . . ? 
C7_1 C8_1 H8C_1 109.5 . . ? 
H8A_1 C8_1 H8C_1 109.5 . . ? 
H8B_1 C8_1 H8C_1 109.5 . . ? 
C1_1 O1_1 C4_1 115.8(16) . 2 ? 
C3_1 O3_1 H3A_1 109.5 . . ? 
C5_1 O5_1 C1_1 115.3(14) . . ? 
C6_1 O6_1 H6_1 109.5 . . ? 
C7_1 N2_1 C2_1 123.1(17) . . ? 
C7_1 N2_1 H1A_1 118.5 . . ? 
C2_1 N2_1 H1A_1 118.5 . . ? 
 
_diffrn_measured_fraction_theta_max    0.478 
_diffrn_reflns_theta_full              24.60 
_diffrn_measured_fraction_theta_full   0.478 
_refine_diff_density_max    0.231 
_refine_diff_density_min   -0.219 
_refine_diff_density_rms    0.089 
#==END
data_neurton 

# start Validation Reply Form
_vrf_CELL003_neurton
;
PROBLEM: _cell_measurement_reflns_used is missing
RESPONSE: Using X-ray cell.
;
_vrf_CELL004_neurton
;
PROBLEM: _cell_measurement_theta_min is missing
RESPONSE: Using X-ray cell.
;
_vrf_CELL005_neurton
;
PROBLEM: _cell_measurement_theta_max is missing
RESPONSE: Using X-ray cell.
;
_vrf_REFNR01_neurton
;
PROBLEM: Ratio of reflections to parameters is < 6 for a
RESPONSE: Same as X-ray.
;
_vrf_RFACG01_neurton
;
PROBLEM: The value of the R factor is > 0.20
RESPONSE: This is not unusual for neutron fiber diffraction.
;
_vrf_RFACR01_neurton
;
PROBLEM: The value of the weighted R factor is > 0.45
RESPONSE: This is not unusual for neutron fiber diffraction.
;
_vrf_THETM01_neurton
;
PROBLEM: The value of sine(theta_max)/wavelength is less than 0.550
RESPONSE: Same as X-ray.
;
_vrf_PLAT023_neurton
;
PROBLEM: Resolution (too) Low [sin(theta)/Lambda < 0.6]..      22.17 Deg. 
RESPONSE: Same as X-ray.
;
_vrf_PLAT029_neurton
;
PROBLEM: _diffrn_measured_fraction_theta_full Low .......      0.500      
RESPONSE: Same as X-ray.
;
_vrf_PLAT073_neurton
;
PROBLEM: H-atoms ref, but _hydrogen_treatment reported as     constr     
RESPONSE: ...
;
_vrf_PLAT082_neurton
;
PROBLEM: High R1 Value ..................................       0.23      
RESPONSE: This is not unusual for neutron fiber diffraction.
;
_vrf_PLAT084_neurton
;
PROBLEM: High wR2 Value .................................       0.57      
RESPONSE: This is not unusual for neutron fiber diffraction.
;
_vrf_PLAT089_neurton
;
PROBLEM: Poor Data / Parameter Ratio (Zmax .LT. 18) .....       1.77      
RESPONSE: The number of reflections were limited due to serve overlaps at higher
 resolution, but the anisotropic temperature factors were restrained so the
 effective number of freedom is much less.
;
_vrf_PLAT340_neurton
;
PROBLEM: Low Bond Precision on  C-C Bonds ...............     0.0533 Ang  
RESPONSE: This is due to the final sturucture caluclation carried out using
 all parameters of all atoms with neutron fiber diffraction whose accuracy is
 poorer than X-ray fiber diffraction.
;
_vrf_PLAT732_neurton
;
PROBLEM: Angle   Calc     107(14), Rep    105.9(9) ......       9.90 su-Ra
RESPONSE: This is due to the bond angle restrain applying to water.
;
# end Validation Reply Form

#Added by publCIF ( 10 5 18:17:09 2011)


_audit_update_record
;
2011-10-05 # Formatted by publCIF
;
 
_audit_creation_method            SHELXL-97 
_chemical_name_systematic 
? 
_chemical_name_common             'chitin' 
_chemical_melting_point           ? 
_chemical_formula_moiety          ? 
_chemical_formula_sum 
 'C8 H10 D7 N O7' 
_chemical_formula_weight          246.20 
 
loop_ 
 _atom_type_symbol 
 _atom_type_description 
 _atom_type_scat_dispersion_real 
 _atom_type_scat_dispersion_imag 
 _atom_type_scat_source 
 'C'  'C'   0.0000   0.0000 
 'International Tables Vol C Tables 4.2.6.8 and 6.1.1.4' 
 'H'  'H'   0.0000   0.0000 
 'International Tables Vol C Tables 4.2.6.8 and 6.1.1.4' 
 'N'  'N'   0.0000   0.0000 
 'International Tables Vol C Tables 4.2.6.8 and 6.1.1.4' 
 'O'  'O'   0.0000   0.0000 
 'International Tables Vol C Tables 4.2.6.8 and 6.1.1.4' 
 'D'  'D'   0.0000   0.0000 
 'International Tables Vol C Tables 4.2.6.8 and 6.1.1.4' 
 
_symmetry_cell_setting            monoclinic
_symmetry_space_group_name_H-M    'P 1 1 21'
_symmetry_space_group_name_hall        'P 2c'
 
loop_ 
 _symmetry_equiv_pos_as_xyz 
 'x, y, z' 
 '-x, -y, z-1/2' 
 
_cell_length_a                    4.814(5) 
_cell_length_b                    11.167(9) 
_cell_length_c                    10.423(10) 
_cell_angle_alpha                 90.00 
_cell_angle_beta                  90.00 
_cell_angle_gamma                 96.45(5) 
_cell_volume                      556.8(9) 
_cell_formula_units_Z             2 
_cell_measurement_temperature     293(2) 
_cell_measurement_reflns_used     ? 
_cell_measurement_theta_min       ? 
_cell_measurement_theta_max       ? 
 
_exptl_crystal_description        'uniaxially oriented fibers' 
_exptl_crystal_colour             'white' 
_exptl_crystal_size_max           0.01
_exptl_crystal_size_mid           0.01
_exptl_crystal_size_min           0.004
_exptl_crystal_density_meas       ? 
_exptl_crystal_density_diffrn     1.469 
_exptl_crystal_density_method     'not measured' 
_exptl_crystal_F_000              225 
_exptl_absorpt_coefficient_mu     0.293 
_exptl_absorpt_correction_type    none
_exptl_absorpt_correction_T_min   ? 
_exptl_absorpt_correction_T_max   ? 
_exptl_absorpt_process_details    ? 
 
_exptl_special_details 
? 
 
_diffrn_ambient_temperature       293(2) 
_diffrn_radiation_wavelength      1.45580 
_diffrn_radiation_type            'neutron'
_diffrn_radiation_source          'neutron'  
_diffrn_radiation_monochromator   graphite 
_diffrn_measurement_device_type   'D19' 
_diffrn_measurement_method        'fiber diffraction' 
_diffrn_detector_area_resol_mean  ? 
_diffrn_standards_number          ? 
_diffrn_standards_interval_count  ? 
_diffrn_standards_interval_time   ? 
_diffrn_standards_decay_%         ? 
_diffrn_reflns_number             140 
_diffrn_reflns_av_R_equivalents   0.0000 
_diffrn_reflns_av_sigmaI/netI     0.1252 
_diffrn_reflns_limit_h_min        0 
_diffrn_reflns_limit_h_max        3 
_diffrn_reflns_limit_k_min        -8 
_diffrn_reflns_limit_k_max        8 
_diffrn_reflns_limit_l_min        0 
_diffrn_reflns_limit_l_max        7 
_diffrn_reflns_theta_min          2.58 
_diffrn_reflns_theta_max          22.17 
_reflns_number_total              140 
_reflns_number_gt                 94 
_reflns_threshold_expression      >2sigma(I) 
 
_computing_data_collection        ? 
_computing_cell_refinement        ? 
_computing_data_reduction         ? 
_computing_structure_solution     'SHELXS-97 (Sheldrick, 1990)' 
_computing_structure_refinement   'SHELXL-97 (Sheldrick, 1997)' 
_computing_molecular_graphics     ? 
_computing_publication_material   ? 
 
_refine_special_details 
; 
 Refinement of F^2^ against ALL reflections.  The weighted R-factor wR and 
 goodness of fit S are based on F^2^, conventional R-factors R are based 
 on F, with F set to zero for negative F^2^. The threshold expression of 
 F^2^ > 2sigma(F^2^) is used only for calculating R-factors(gt) etc. and is 
 not relevant to the choice of reflections for refinement.  R-factors based 
 on F^2^ are statistically about twice as large as those based on F, and R- 
 factors based on ALL data will be even larger. 
; 
 
_refine_ls_structure_factor_coef  Fsqd  
_refine_ls_matrix_type            full 
_refine_ls_weighting_scheme       calc  
_refine_ls_weighting_details 
 'calc w=1/[\s^2^(Fo^2^)+(0.2000P)^2^+0.0000P] where P=(Fo^2^+2Fc^2^)/3' 
_atom_sites_solution_primary      direct 
_atom_sites_solution_secondary    difmap 
_atom_sites_solution_hydrogens    geom 
_refine_ls_hydrogen_treatment     constr 
_refine_ls_extinction_method      none 
_refine_ls_extinction_coef        ? 
_refine_ls_abs_structure_details 
 'Flack H D (1983), Acta Cryst. A39, 876-881' 
_refine_ls_abs_structure_Flack    -10(10) 
_refine_ls_number_reflns          140 
_refine_ls_number_parameters      79 
_refine_ls_number_restraints      195 
_refine_ls_R_factor_all           0.2882 
_refine_ls_R_factor_gt            0.2286 
_refine_ls_wR_factor_ref          0.5660 
_refine_ls_wR_factor_gt           0.5462 
_refine_ls_goodness_of_fit_ref    3.487 
_refine_ls_restrained_S_all       1.757 
_refine_ls_shift/su_max           0.000 
_refine_ls_shift/su_mean          0.000 
 
loop_ 
 _atom_site_label 
 _atom_site_type_symbol 
 _atom_site_fract_x 
 _atom_site_fract_y 
 _atom_site_fract_z 
 _atom_site_U_iso_or_equiv 
 _atom_site_adp_type 
 _atom_site_occupancy 
 _atom_site_symmetry_multiplicity 
 _atom_site_calc_flag 
 _atom_site_refinement_flags 
 _atom_site_disorder_assembly 
 _atom_site_disorder_group 
C1_1 C 0.027(11) 0.033(3) -0.383(3) 0.043(4) Uani 1 1 d DU . . 
H1_1 H 0.2311 0.0432 -0.3905 0.051 Uiso 1 1 calc R . . 
C2_1 C -0.069(11) 0.129(3) -0.293(3) 0.044(4) Uani 1 1 d DU . . 
H2_1 H -0.2741 0.1212 -0.2948 0.052 Uiso 1 1 calc R . . 
C3_1 C 0.023(12) 0.109(3) -0.156(3) 0.043(4) Uani 1 1 d DU . . 
H3_1 H 0.2271 0.1272 -0.1518 0.051 Uiso 1 1 calc R . . 
C4_1 C -0.056(10) -0.021(3) -0.114(3) 0.044(4) Uani 1 1 d DU . . 
H4_1 H -0.2576 -0.0364 -0.0988 0.053 Uiso 1 1 calc R . . 
C5_1 C 0.035(12) -0.109(3) -0.213(4) 0.042(4) Uani 1 1 d DU . . 
H5_1 H 0.2396 -0.0945 -0.2184 0.051 Uiso 1 1 calc R . . 
C6_1 C -0.039(17) -0.239(3) -0.183(5) 0.045(4) Uani 1 1 d DU . . 
H6A_1 H 0.0613 -0.2874 -0.2412 0.054 Uiso 1 1 calc R . . 
H6B_1 H 0.0189 -0.2555 -0.0963 0.054 Uiso 1 1 calc R . . 
C7_1 C -0.123(14) 0.337(3) -0.350(5) 0.045(4) Uani 1 1 d DU . . 
C8_1 C 0.022(19) 0.454(4) -0.399(6) 0.046(4) Uani 1 1 d DU . . 
H8A_1 H 0.1335 0.4391 -0.4725 0.069 Uiso 1 1 calc R . . 
H8B_1 H 0.1394 0.4922 -0.3332 0.069 Uiso 1 1 calc R . . 
H8C_1 H -0.1151 0.5063 -0.4236 0.069 Uiso 1 1 calc R . . 
O1_1 O -0.098(11) 0.048(4) -0.500(3) 0.042(4) Uani 1 1 d DU . . 
O3_1 O -0.098(18) 0.193(4) -0.076(5) 0.047(4) Uani 1 1 d DU . . 
O5_1 O -0.071(16) -0.084(3) -0.337(4) 0.044(4) Uani 1 1 d DU . . 
O6_1 O -0.329(18) -0.273(6) -0.196(8) 0.053(5) Uani 1 1 d DU . . 
O7_1 O -0.376(14) 0.324(7) -0.321(9) 0.065(6) Uani 1 1 d DU . . 
N2_1 N 0.035(13) 0.248(3) -0.339(3) 0.044(4) Uani 1 1 d DU . . 
O21_1 O 0.458(19) 0.494(8) -0.140(10) 0.066(6) Uani 1 1 d DU . . 
O22_1 O 0.49(3) 0.293(13) 0.028(7) 0.065(6) Uani 1 1 d DU . . 
DO6_1 D -0.380(17) -0.275(9) -0.287(10) 0.04(2) Uiso 1 1 d DU . . 
DN2_1 D 0.235(14) 0.268(10) -0.365(7) 0.05(2) Uiso 1 1 d DU . . 
DO3_1 D 0.05(2) 0.244(7) -0.031(9) 0.06(2) Uiso 1 1 d DU . . 
D11_1 D 0.56(3) 0.444(8) -0.194(12) 0.09(3) Uiso 1 1 d DU . . 
D12_1 D 0.55(3) 0.576(6) -0.148(13) 0.08(3) Uiso 1 1 d DU . . 
D21_1 D 0.45(3) 0.343(10) -0.043(11) 0.10(3) Uiso 1 1 d DU . . 
D22_1 D 0.63(3) 0.246(11) -0.002(14) 0.09(3) Uiso 1 1 d DU . . 
 
loop_ 
 _atom_site_aniso_label 
 _atom_site_aniso_U_11 
 _atom_site_aniso_U_22 
 _atom_site_aniso_U_33 
 _atom_site_aniso_U_23 
 _atom_site_aniso_U_13 
 _atom_site_aniso_U_12 
C1_1 0.047(4) 0.036(3) 0.045(4) 0.0086(8) 0.0032(5) 0.0048(5) 
C2_1 0.046(4) 0.038(4) 0.046(4) 0.0066(6) 0.0027(5) 0.0031(3) 
C3_1 0.046(4) 0.036(3) 0.046(4) 0.0075(7) 0.0016(3) 0.0063(6) 
C4_1 0.049(5) 0.036(3) 0.047(4) 0.0064(6) 0.0019(3) 0.0031(3) 
C5_1 0.047(4) 0.035(3) 0.045(4) 0.0087(8) 0.0020(3) 0.0042(4) 
C6_1 0.053(5) 0.035(3) 0.047(4) 0.0087(8) 0.0022(4) 0.0037(3) 
C7_1 0.042(4) 0.041(4) 0.055(5) 0.0065(6) 0.0023(4) 0.0094(9) 
C8_1 0.037(3) 0.046(4) 0.057(5) 0.024(2) 0.0097(16) 0.0139(13) 
O1_1 0.046(4) 0.037(3) 0.045(4) 0.0075(7) 0.0029(5) 0.0089(8) 
O3_1 0.056(5) 0.037(3) 0.046(4) 0.0076(7) 0.0038(4) 0.0044(4) 
O5_1 0.049(5) 0.037(3) 0.045(4) 0.0090(8) 0.0026(4) 0.0033(3) 
O6_1 0.053(5) 0.044(4) 0.060(6) 0.022(2) 0.0099(9) 0.00138(13) 
O7_1 0.043(4) 0.058(5) 0.095(9) 0.021(2) 0.00004(1) 0.0088(8) 
N2_1 0.047(4) 0.036(3) 0.049(5) 0.0087(8) 0.0032(5) 0.0082(8) 
O21_1 0.072(7) 0.102(10) 0.025(2) 0.0107(18) 0.021(2) 0.017(3) 
O22_1 0.073(7) 0.089(8) 0.035(3) 0.0056(9) 0.023(2) 0.013(2) 
 
_geom_special_details 
; 
 All esds (except the esd in the dihedral angle between two l.s. planes) 
 are estimated using the full covariance matrix.  The cell esds are taken 
 into account individually in the estimation of esds in distances, angles 
 and torsion angles; correlations between esds in cell parameters are only 
 used when they are defined by crystal symmetry.  An approximate (isotropic) 
 treatment of cell esds is used for estimating esds involving l.s. planes. 
; 
 
loop_ 
 _geom_bond_atom_site_label_1 
 _geom_bond_atom_site_label_2 
 _geom_bond_distance 
 _geom_bond_site_symmetry_2 
 _geom_bond_publ_flag 
C1_1 O1_1 1.384(15) . ? 
C1_1 O5_1 1.431(15) . ? 
C1_1 C2_1 1.523(15) . ? 
C1_1 H1_1 0.9800 . ? 
C2_1 N2_1 1.453(15) . ? 
C2_1 C3_1 1.520(14) . ? 
C2_1 H2_1 0.9800 . ? 
C3_1 O3_1 1.424(15) . ? 
C3_1 C4_1 1.528(15) . ? 
C3_1 H3_1 0.9800 . ? 
C4_1 O1_1 1.447(15) 2_556 ? 
C4_1 C5_1 1.519(15) . ? 
C4_1 H4_1 0.9800 . ? 
C5_1 O5_1 1.423(15) . ? 
C5_1 C6_1 1.498(14) . ? 
C5_1 H5_1 0.9800 . ? 
C6_1 O6_1 1.410(15) . ? 
C6_1 H6A_1 0.9700 . ? 
C6_1 H6B_1 0.9700 . ? 
C7_1 O7_1 1.244(14) . ? 
C7_1 N2_1 1.327(14) . ? 
C7_1 C8_1 1.500(14) . ? 
C8_1 H8A_1 0.9600 . ? 
C8_1 H8B_1 0.9600 . ? 
C8_1 H8C_1 0.9600 . ? 
O1_1 C4_1 1.447(15) 2 ? 
O3_1 DO3_1 0.982(15) . ? 
O6_1 DO6_1 0.984(15) . ? 
N2_1 DN2_1 1.001(15) . ? 
O21_1 D11_1 0.970(8) . ? 
O21_1 D12_1 0.971(8) . ? 
O22_1 D21_1 0.971(8) . ? 
O22_1 D22_1 0.971(8) . ? 
 
loop_ 
 _geom_angle_atom_site_label_1 
 _geom_angle_atom_site_label_2 
 _geom_angle_atom_site_label_3 
 _geom_angle 
 _geom_angle_site_symmetry_1 
 _geom_angle_site_symmetry_3 
 _geom_angle_publ_flag 
O1_1 C1_1 O5_1 107(2) . . ? 
O1_1 C1_1 C2_1 107.0(19) . . ? 
O5_1 C1_1 C2_1 110.0(19) . . ? 
O1_1 C1_1 H1_1 110.8 . . ? 
O5_1 C1_1 H1_1 110.8 . . ? 
C2_1 C1_1 H1_1 110.8 . . ? 
N2_1 C2_1 C1_1 110(2) . . ? 
N2_1 C2_1 C3_1 111.2(19) . . ? 
C1_1 C2_1 C3_1 111.1(17) . . ? 
N2_1 C2_1 H2_1 108.2 . . ? 
C1_1 C2_1 H2_1 108.2 . . ? 
C3_1 C2_1 H2_1 108.2 . . ? 
O3_1 C3_1 C2_1 108(2) . . ? 
O3_1 C3_1 C4_1 112(2) . . ? 
C2_1 C3_1 C4_1 110.9(18) . . ? 
O3_1 C3_1 H3_1 108.4 . . ? 
C2_1 C3_1 H3_1 108.4 . . ? 
C4_1 C3_1 H3_1 108.4 . . ? 
O1_1 C4_1 C3_1 111(2) 2_556 . ? 
O1_1 C4_1 C5_1 103.4(18) 2_556 . ? 
C3_1 C4_1 C5_1 111.2(17) . . ? 
O1_1 C4_1 H4_1 110.5 2_556 . ? 
C3_1 C4_1 H4_1 110.5 . . ? 
C5_1 C4_1 H4_1 110.5 . . ? 
O5_1 C5_1 C6_1 109(2) . . ? 
O5_1 C5_1 C4_1 111(2) . . ? 
C6_1 C5_1 C4_1 116(2) . . ? 
O5_1 C5_1 H5_1 107.1 . . ? 
C6_1 C5_1 H5_1 107.1 . . ? 
C4_1 C5_1 H5_1 107.1 . . ? 
O6_1 C6_1 C5_1 111(2) . . ? 
O6_1 C6_1 H6A_1 109.4 . . ? 
C5_1 C6_1 H6A_1 109.4 . . ? 
O6_1 C6_1 H6B_1 109.4 . . ? 
C5_1 C6_1 H6B_1 109.4 . . ? 
H6A_1 C6_1 H6B_1 108.0 . . ? 
O7_1 C7_1 N2_1 122(2) . . ? 
O7_1 C7_1 C8_1 123(2) . . ? 
N2_1 C7_1 C8_1 116(2) . . ? 
C7_1 C8_1 H8A_1 109.5 . . ? 
C7_1 C8_1 H8B_1 109.5 . . ? 
H8A_1 C8_1 H8B_1 109.5 . . ? 
C7_1 C8_1 H8C_1 109.5 . . ? 
H8A_1 C8_1 H8C_1 109.5 . . ? 
H8B_1 C8_1 H8C_1 109.5 . . ? 
C1_1 O1_1 C4_1 118(2) . 2 ? 
DO3_1 O3_1 C3_1 110(3) . . ? 
C1_1 O5_1 C5_1 113(2) . . ? 
DO6_1 O6_1 C6_1 110(3) . . ? 
DN2_1 N2_1 C7_1 115(7) . . ? 
DN2_1 N2_1 C2_1 121(7) . . ? 
C7_1 N2_1 C2_1 123(3) . . ? 
D11_1 O21_1 D12_1 105.9(9) . . ? 
D21_1 O22_1 D22_1 105.9(9) . . ? 
 
_diffrn_measured_fraction_theta_max    0.500 
_diffrn_reflns_theta_full              22.17 
_diffrn_measured_fraction_theta_full   0.500 
_refine_diff_density_max    1.012 
_refine_diff_density_min   -0.970 
_refine_diff_density_rms    0.367
